# Supplementary material for: Wild and weedy Hesperis matronalis hosts turnip mosaic virus across heterogeneous landscapes in upstate New York
Source: Virus Res. 2022 Nov 28;323:199011. doi: 10.1016/j.virusres.2022.199011 (PMC10194180; doi:10.1016/j.virusres.2022.199011)
Supplement: Supplementary file 2 [file mmc2.xlsx]

## Sheet: Sheet1
NCBI accession	tissue	plant.individ	id	reference	length	coverage.raw	coverage.perc	#contig	depth	depth.norm	perc.identity	perc.iden.max	perc.iden.min	genus	description
SAMN31714765	flower	1	LL1-1F	KJ936091	9834	6561 (66.7)	66.7	9	3319.5	536.8	88.41	95.24	81.46	potyvirus	Turnip mosaic virus isolate NSW5, complete genome.
SAMN31714765	flower	1	LL1-1F	AB701737	9798	6343 (64.7)	64.7	9	3327	538	88.71	95.38	82.22	potyvirus	Turnip mosaic virus genomic RNA, nearly complete genome, isolate: PV134.
SAMN31714765	flower	1	LL1-1F	AB093598	9797	6048 (61.7)	61.7	12	3485.3	563.6	88.23	93.56	80.45	potyvirus	Turnip mosaic virus gene for polyprotein, complete cds, isolate:Al.
SAMN31714765	flower	1	LL1-1F	AB701720	9798	6000 (61.2)	61.2	12	3421.1	553.3	88.72	94.97	83.33	potyvirus	Turnip mosaic virus genomic RNA, nearly complete genome, isolate: ITA1A.
SAMN31714765	flower	1	LL1-1F	AB701705	9798	5831 (59.5)	59.5	11	3373	545.5	89.23	96.72	83.07	potyvirus	Turnip mosaic virus genomic RNA, nearly complete genome, isolate: Eru1D.
SAMN31714765	flower	1	LL1-1F	AB093611	9798	4824 (49.2)	49.2	6	3399.6	549.8	87.7	95	81.29	potyvirus	Turnip mosaic virus gene for polyprotein, complete cds, isolate:BZ1.
SAMN31714765	flower	1	LL1-1F	KF595121	9834	4741 (48.2)	48.2	7	2995.7	484.5	90.2	95	81.43	potyvirus	Turnip mosaic virus isolate CRO184A, complete genome.
SAMN31714765	flower	1	LL1-1F	KJ936093	9834	4027 (40.9)	40.9	9	3569.1	577.2	86.31	93.65	81.06	potyvirus	Turnip mosaic virus isolate WA-Ap, complete genome.
SAMN31714765	flower	1	LL1-1F	AB252102	9798	3993 (40.8)	40.8	5	3190.9	516	88.48	92.86	82.02	potyvirus	Turnip mosaic virus gene for polyprotein, complete cds, isolate: AT181J.
SAMN31714765	flower	1	LL1-1F	AB989657	9796	3186 (32.5)	32.5	9	3808.7	615.9	85.11	94.89	79.56	potyvirus	Turnip mosaic virus genomic RNA, nearly complete genome, isolate: NZ403.
SAMN31714765	flower	1	LL1-1F	AB093596	9797	2928 (29.9)	29.9	8	3828.7	619.2	84.78	93.69	81.09	potyvirus	Turnip mosaic virus gene for polyprotein, complete cds, isolate:St48.
SAMN31714765	flower	1	LL1-1F	AB188900	1086	263 (24.2)	24.2	3	2316.4	374.6	92.02	94.34	91.41	potyvirus	Turnip mosaic virus gene for polyprotein, partial cds, isolate: GRC45.
SAMN31714765	flower	1	LL1-1F	AB701740	9798	2033 (20.7)	20.7	7	3074.4	497.2	87.26	93.02	81.35	potyvirus	Turnip mosaic virus genomic RNA, nearly complete genome, isolate: USA5.
SAMN31714765	flower	1	LL1-1F	AB252108	9798	1989 (20.3)	20.3	6	3068.8	496.3	87.92	93.18	82.78	potyvirus	Turnip mosaic virus gene for polyprotein, complete cds, isolate: DNK2.
SAMN31714765	flower	1	LL1-1F	AB188865	1086	155 (14.3)	14.3	2	3321.6	537.2	86.71	90	85.19	potyvirus	Turnip mosaic virus gene for polyprotein, partial cds, isolate: CZE10.
SAMN31714765	flower	1	LL1-1F	AB093618	9798	1357 (13.8)	13.8	3	3864	624.9	81.1	91.49	79.15	potyvirus	Turnip mosaic virus gene for polyprotein, complete cds, isolate:FD27J.
SAMN31714766	flower	2	LL2_2F	AB188974	864	858 (99.3)	99.3	2	4469.7	644.7	92.68	97.89	92.1	potyvirus	Turnip mosaic virus gene for polyprotein, partial cds, isolate: CZE10.
SAMN31714766	flower	2	LL2_2F	AB188951	1527	1487 (97.4)	97.4	4	5434	783.8	86.36	97.62	85.67	potyvirus	Turnip mosaic virus gene for polyprotein, partial cds, isolate: GRC44.
SAMN31714766	flower	2	LL2_2F	AB989657	9796	8837 (90.2)	90.2	13	5409.2	780.2	85.34	96.88	80.65	potyvirus	Turnip mosaic virus genomic RNA, nearly complete genome, isolate: NZ403.
SAMN31714766	flower	2	LL2_2F	AB093598	9797	8812 (89.9)	89.9	15	5345.5	771	86.62	94.93	78.62	potyvirus	Turnip mosaic virus gene for polyprotein, complete cds, isolate:Al.
SAMN31714766	flower	2	LL2_2F	AB701705	9798	8474 (86.5)	86.5	13	5479.3	790.3	87.42	95.52	81.35	potyvirus	Turnip mosaic virus genomic RNA, nearly complete genome, isolate: Eru1D.
SAMN31714766	flower	2	LL2_2F	AB093599	9798	8081 (82.5)	82.5	14	5307.3	765.5	87.89	94.92	82.78	potyvirus	Turnip mosaic virus gene for polyprotein, complete cds, isolate:A64.
SAMN31714766	flower	2	LL2_2F	AB093602	9798	8072 (82.4)	82.4	17	5174.7	746.4	87.64	98.04	79.57	potyvirus	Turnip mosaic virus gene for polyprotein, complete cds, isolate:IS1.
SAMN31714766	flower	2	LL2_2F	KJ936093	9834	8067 (82)	82	13	5414.7	781	84.76	97.83	80.62	potyvirus	Turnip mosaic virus isolate WA-Ap, complete genome.
SAMN31714766	flower	2	LL2_2F	AB440238	9797	7989 (81.5)	81.5	12	5298.8	764.3	86.33	94.7	83.49	potyvirus	Turnip mosaic virus genomic RNA, nearly complete genome, isolate: IRN TRa6.
SAMN31714766	flower	2	LL2_2F	AB701696	9795	7863 (80.3)	80.3	15	5225	753.7	86.86	97.44	83.85	potyvirus	Turnip mosaic virus genomic RNA, nearly complete genome, isolate: GK1.
SAMN31714766	flower	2	LL2_2F	AB701723	9798	7814 (79.8)	79.8	11	5301	764.6	86.33	92.37	83.6	potyvirus	Turnip mosaic virus genomic RNA, nearly complete genome, isolate: ITA5.
SAMN31714766	flower	2	LL2_2F	AB093597	9798	7737 (79)	79	13	5273.7	760.7	87.96	95.52	82.86	potyvirus	Turnip mosaic virus gene for polyprotein, complete cds, isolate:A102/11.
SAMN31714766	flower	2	LL2_2F	AB989634	9798	7705 (78.6)	78.6	12	5312.1	766.2	86.6	95	83.89	potyvirus	Turnip mosaic virus genomic RNA, nearly complete genome, isolate: AUST10.
SAMN31714766	flower	2	LL2_2F	AB701695	9794	7639 (78)	78	9	5469.7	788.9	85.14	94.7	80.37	potyvirus	Turnip mosaic virus genomic RNA, nearly complete genome, isolate: DEU7.
SAMN31714766	flower	2	LL2_2F	AB093596	9797	7480 (76.3)	76.3	12	5260.4	758.8	85.32	94.03	81.83	potyvirus	Turnip mosaic virus gene for polyprotein, complete cds, isolate:St48.
SAMN31714766	flower	2	LL2_2F	AB701707	9798	6058 (61.8)	61.8	11	5482.7	790.8	85.31	95.65	83.88	potyvirus	Turnip mosaic virus genomic RNA, nearly complete genome, isolate: ESP2.
SAMN31714766	flower	2	LL2_2F	KJ936090	9834	4002 (40.7)	40.7	16	4933.6	711.6	87.73	96.43	84.17	potyvirus	Turnip mosaic virus isolate NSW4, complete genome.
SAMN31714766	flower	2	LL2_2F	AB701737	9798	3715 (37.9)	37.9	14	4780.4	689.5	86.94	94.19	84	potyvirus	Turnip mosaic virus genomic RNA, nearly complete genome, isolate: PV134.
SAMN31714766	flower	2	LL2_2F	KJ936087	9834	2768 (28.1)	28.1	15	4937.1	712.1	85.84	98.21	82.81	potyvirus	Turnip mosaic virus isolate NSW1, complete genome.
SAMN31714766	flower	2	LL2_2F	AB701706	9798	2427 (24.8)	24.8	8	5381.1	776.2	87.23	97.1	83.08	potyvirus	Turnip mosaic virus genomic RNA, nearly complete genome, isolate: ESP1.
SAMN31714766	flower	2	LL2_2F	AF169561	9835	2166 (22)	22	12	4081.1	588.7	88.52	96.43	84.2	potyvirus	Turnip mosaic virus strain UK1, complete genome.
SAMN31714766	flower	2	LL2_2F	AY227024	9844	1695 (17.2)	17.2	8	3990.2	575.5	90	98.21	87.27	potyvirus	Turnip mosaic virus isolate CDN 1, complete genome.
SAMN31714766	flower	2	LL2_2F	AB362512	9798	1461 (14.9)	14.9	11	4473.9	645.3	85.91	96.23	82.02	potyvirus	Turnip mosaic virus genomic RNA, nearly complete genome, isolate: TUR1.
SAMN31714766	flower	2	LL2_2F	EF374098	9834	998 (10.1)	10.1	15	3466.1	499.9	89.48	94.64	85.65	potyvirus	Turnip mosaic virus isolate CAR39 from Poland, complete genome.
SAMN31714767	flower	3	LL3_3F	AB989657	9796	6819 (69.6)	69.6	11	5512.6	586.7	84.37	95.74	81.23	potyvirus	Turnip mosaic virus genomic RNA, nearly complete genome, isolate: NZ403.
SAMN31714767	flower	3	LL3_3F	HM544042	9760	6632 (68)	68	12	5439.8	579	85	97.73	82.87	potyvirus	Turnip mosaic virus isolate BRS1 polyprotein gene, complete cds.
SAMN31714767	flower	3	LL3_3F	AB701720	9798	6167 (62.9)	62.9	13	5559.4	591.7	86.9	96.2	82.07	potyvirus	Turnip mosaic virus genomic RNA, nearly complete genome, isolate: ITA1A.
SAMN31714767	flower	3	LL3_3F	AB701705	9798	6145 (62.7)	62.7	13	5673.3	603.8	86.59	97.47	78.91	potyvirus	Turnip mosaic virus genomic RNA, nearly complete genome, isolate: Eru1D.
SAMN31714767	flower	3	LL3_3F	AB989634	9798	6063 (61.9)	61.9	10	5414.6	576.3	85.4	97.73	83.05	potyvirus	Turnip mosaic virus genomic RNA, nearly complete genome, isolate: AUST10.
SAMN31714767	flower	3	LL3_3F	AB093599	9798	5979 (61)	61	11	5704.6	607.2	86.66	95.92	81.69	potyvirus	Turnip mosaic virus gene for polyprotein, complete cds, isolate:A64.
SAMN31714767	flower	3	LL3_3F	AB362512	9798	5938 (60.6)	60.6	21	5277	561.7	89.51	97.44	78.65	potyvirus	Turnip mosaic virus genomic RNA, nearly complete genome, isolate: TUR1.
SAMN31714767	flower	3	LL3_3F	AB188917	1527	886 (58)	58	9	2330.2	248	93.96	100	90.48	potyvirus	Turnip mosaic virus gene for polyprotein, partial cds, isolate: CZE10.
SAMN31714767	flower	3	LL3_3F	AB701737	9798	5658 (57.7)	57.7	25	5142.9	547.4	90.26	100	83.81	potyvirus	Turnip mosaic virus genomic RNA, nearly complete genome, isolate: PV134.
SAMN31714767	flower	3	LL3_3F	KJ936087	9834	5653 (57.5)	57.5	23	5170.3	550.3	89.44	97.3	82.51	potyvirus	Turnip mosaic virus isolate NSW1, complete genome.
SAMN31714767	flower	3	LL3_3F	KJ936090	9834	5632 (57.3)	57.3	23	5168	550.1	89.59	98.31	83.63	potyvirus	Turnip mosaic virus isolate NSW4, complete genome.
SAMN31714767	flower	3	LL3_3F	AB701739	9798	5567 (56.8)	56.8	30	5124.2	545.4	91.37	100	77.86	potyvirus	Turnip mosaic virus genomic RNA, nearly complete genome, isolate: USA4.
SAMN31714767	flower	3	LL3_3F	AB093604	9798	5408 (55.2)	55.2	32	5113.5	544.3	91.63	100	78.59	potyvirus	Turnip mosaic virus gene for polyprotein, complete cds, isolate:PV376-Br.
SAMN31714767	flower	3	LL3_3F	AB093598	9797	5334 (54.4)	54.4	10	5657.1	602.1	86.66	95.56	82.65	potyvirus	Turnip mosaic virus gene for polyprotein, complete cds, isolate:Al.
SAMN31714767	flower	3	LL3_3F	AB252133	9798	5295 (54)	54	23	5153.3	548.5	89.57	96.61	79.93	potyvirus	Turnip mosaic virus gene for polyprotein, complete cds, isolate: NLD1.
SAMN31714767	flower	3	LL3_3F	AB252112	9798	3898 (39.8)	39.8	26	4835	514.6	92.54	97.22	88.24	potyvirus	Turnip mosaic virus gene for polyprotein, complete cds, isolate: FRD1.
SAMN31714767	flower	3	LL3_3F	KF595121	9834	3889 (39.5)	39.5	25	4744.1	504.9	92.64	97.96	88.17	potyvirus	Turnip mosaic virus isolate CRO184A, complete genome.
SAMN31714767	flower	3	LL3_3F	AF394601	9808	3855 (39.3)	39.3	17	4837.4	514.9	91.1	100	87.07	potyvirus	Turnip mosaic virus strain C1, complete genome.
SAMN31714767	flower	3	LL3_3F	EF374098	9834	3860 (39.3)	39.3	30	4737.2	504.2	94.26	98.06	87.95	potyvirus	Turnip mosaic virus isolate CAR39 from Poland, complete genome.
SAMN31714767	flower	3	LL3_3F	AF169561	9835	3855 (39.2)	39.2	25	4788.7	509.7	92.42	100	88.41	potyvirus	Turnip mosaic virus strain UK1, complete genome.
SAMN31714767	flower	3	LL3_3F	AB093602	9798	3552 (36.3)	36.3	18	4668.6	496.9	86.83	96.97	83.25	potyvirus	Turnip mosaic virus gene for polyprotein, complete cds, isolate:IS1.
SAMN31714767	flower	3	LL3_3F	KJ936093	9834	3070 (31.2)	31.2	13	5406.7	575.5	85.21	97.83	80.2	potyvirus	Turnip mosaic virus isolate WA-Ap, complete genome.
SAMN31714767	flower	3	LL3_3F	AB701695	9794	2899 (29.6)	29.6	8	5881.7	626	83.13	95.65	79.53	potyvirus	Turnip mosaic virus genomic RNA, nearly complete genome, isolate: DEU7.
SAMN31714767	flower	3	LL3_3F	EU734433	9833	2847 (29)	29	14	5300.8	564.2	84.22	93.88	79.43	potyvirus	Turnip mosaic virus isolate TANX2, complete genome.
SAMN31714767	flower	3	LL3_3F	AB701707	9798	2786 (28.4)	28.4	9	5687.5	605.4	85.79	94.29	82.02	potyvirus	Turnip mosaic virus genomic RNA, nearly complete genome, isolate: ESP2.
SAMN31714767	flower	3	LL3_3F	AB440238	9797	2690 (27.5)	27.5	11	5205.2	554	85.61	97.22	83.66	potyvirus	Turnip mosaic virus genomic RNA, nearly complete genome, isolate: IRN TRa6.
SAMN31714767	flower	3	LL3_3F	AB093596	9797	2410 (24.6)	24.6	8	5785.4	615.8	83.85	96.97	82.16	potyvirus	Turnip mosaic virus gene for polyprotein, complete cds, isolate:St48.
SAMN31714767	flower	3	LL3_3F	AB701729	9798	2192 (22.4)	22.4	9	5535.7	589.2	82.17	95.05	78.12	potyvirus	Turnip mosaic virus genomic RNA, nearly complete genome, isolate: PRT1.
SAMN31714767	flower	3	LL3_3F	AB701697	9796	2089 (21.3)	21.3	7	5768.6	614	83.36	95	81.76	potyvirus	Turnip mosaic virus genomic RNA, nearly complete genome, isolate: ASP.
SAMN31714767	flower	3	LL3_3F	AB252122	9798	2001 (20.4)	20.4	9	5596	595.6	85.3	96.97	83.47	potyvirus	Turnip mosaic virus gene for polyprotein, complete cds, isolate: ITA3.
SAMN31714767	flower	3	LL3_3F	KC119184	9833	1555 (15.8)	15.8	15	4422.7	470.7	88.75	100	81.58	potyvirus	Turnip mosaic virus strain BJ-R01, complete genome.
SAMN31714767	flower	3	LL3_3F	AB093603	9798	1217 (12.4)	12.4	11	4173.8	444.2	88.61	94.64	83.15	potyvirus	Turnip mosaic virus gene for polyprotein, complete cds, isolate:PV0104.
SAMN31714767	flower	3	LL3_3F	AB093601	9798	1186 (12.1)	12.1	10	4789.5	509.8	88.05	95.24	82.12	potyvirus	Turnip mosaic virus gene for polyprotein, complete cds, isolate:Cal1.
SAMN31714768	flower	4	LL4_4F	AB188974	864	859 (99.4)	99.4	3	3128.2	458.1	92.6	100	91.54	potyvirus	Turnip mosaic virus gene for polyprotein, partial cds, isolate: CZE10.
SAMN31714768	flower	4	LL4_4F	AB188917	1527	1502 (98.4)	98.4	20	4254.3	623.1	93.6	97.92	89.84	potyvirus	Turnip mosaic virus gene for polyprotein, partial cds, isolate: CZE10.
SAMN31714768	flower	4	LL4_4F	HM544042	9760	9161 (93.9)	93.9	27	4469.6	654.6	85.67	97.22	77.58	potyvirus	Turnip mosaic virus isolate BRS1 polyprotein gene, complete cds.
SAMN31714768	flower	4	LL4_4F	AB701720	9798	8916 (91)	91	33	4376.6	641	87.62	97.37	82.27	potyvirus	Turnip mosaic virus genomic RNA, nearly complete genome, isolate: ITA1A.
SAMN31714768	flower	4	LL4_4F	AB093599	9798	8886 (90.7)	90.7	30	4408	645.6	87.55	97.56	81.87	potyvirus	Turnip mosaic virus gene for polyprotein, complete cds, isolate:A64.
SAMN31714768	flower	4	LL4_4F	AB701705	9798	8751 (89.3)	89.3	28	4394.7	643.6	87.78	97.56	83.26	potyvirus	Turnip mosaic virus genomic RNA, nearly complete genome, isolate: Eru1D.
SAMN31714768	flower	4	LL4_4F	AB093598	9797	8700 (88.8)	88.8	28	4397.6	644	87.18	98.11	82.06	potyvirus	Turnip mosaic virus gene for polyprotein, complete cds, isolate:Al.
SAMN31714768	flower	4	LL4_4F	AB093597	9798	8677 (88.6)	88.6	26	4470.3	654.7	87.65	97.56	82.1	potyvirus	Turnip mosaic virus gene for polyprotein, complete cds, isolate:A102/11.
SAMN31714768	flower	4	LL4_4F	AB989657	9796	8653 (88.3)	88.3	22	4495	658.3	85.84	92.89	81.48	potyvirus	Turnip mosaic virus genomic RNA, nearly complete genome, isolate: NZ403.
SAMN31714768	flower	4	LL4_4F	KJ936093	9834	8490 (86.3)	86.3	42	3880	568.2	86.67	99.07	81.07	potyvirus	Turnip mosaic virus isolate WA-Ap, complete genome.
SAMN31714768	flower	4	LL4_4F	AB093602	9798	8345 (85.2)	85.2	59	3929.5	575.5	88.76	98.15	82.02	potyvirus	Turnip mosaic virus gene for polyprotein, complete cds, isolate:IS1.
SAMN31714768	flower	4	LL4_4F	AB701696	9795	8322 (85)	85	41	4095.6	599.8	87.03	94.04	81.86	potyvirus	Turnip mosaic virus genomic RNA, nearly complete genome, isolate: GK1.
SAMN31714768	flower	4	LL4_4F	AB701695	9794	8295 (84.7)	84.7	21	4507.3	660.1	85.49	94.74	79.66	potyvirus	Turnip mosaic virus genomic RNA, nearly complete genome, isolate: DEU7.
SAMN31714768	flower	4	LL4_4F	AB701734	9798	8247 (84.2)	84.2	24	4390	642.9	85.74	97.56	79.79	potyvirus	Turnip mosaic virus genomic RNA, nearly complete genome, isolate: TIGA.
SAMN31714768	flower	4	LL4_4F	AB989634	9798	8253 (84.2)	84.2	23	4379.5	641.4	86.45	98.15	79.31	potyvirus	Turnip mosaic virus genomic RNA, nearly complete genome, isolate: AUST10.
SAMN31714768	flower	4	LL4_4F	AB440238	9797	8096 (82.6)	82.6	39	4200.2	615.1	85.93	94.74	80.6	potyvirus	Turnip mosaic virus genomic RNA, nearly complete genome, isolate: IRN TRa6.
SAMN31714768	flower	4	LL4_4F	AB701721	9798	7987 (81.5)	81.5	21	4520.1	662	85.79	97.44	79.52	potyvirus	Turnip mosaic virus genomic RNA, nearly complete genome, isolate: ITA2.
SAMN31714768	flower	4	LL4_4F	AB701723	9798	7947 (81.1)	81.1	33	4191	613.8	86.29	100	81.57	potyvirus	Turnip mosaic virus genomic RNA, nearly complete genome, isolate: ITA5.
SAMN31714768	flower	4	LL4_4F	AB252122	9798	7889 (80.5)	80.5	24	4316.4	632.2	86.24	96.88	79.74	potyvirus	Turnip mosaic virus gene for polyprotein, complete cds, isolate: ITA3.
SAMN31714768	flower	4	LL4_4F	AB093596	9797	7813 (79.7)	79.7	25	4426.2	648.2	85.98	97.06	80.48	potyvirus	Turnip mosaic virus gene for polyprotein, complete cds, isolate:St48.
SAMN31714768	flower	4	LL4_4F	AB701707	9798	6902 (70.4)	70.4	20	4588	671.9	85.32	94.22	80.9	potyvirus	Turnip mosaic virus genomic RNA, nearly complete genome, isolate: ESP2.
SAMN31714768	flower	4	LL4_4F	AB701706	9798	6619 (67.6)	67.6	16	4789	701.4	84.68	95.11	82.02	potyvirus	Turnip mosaic virus genomic RNA, nearly complete genome, isolate: ESP1.
SAMN31714768	flower	4	LL4_4F	AF169561	9835	6242 (63.5)	63.5	54	3039.4	445.1	88.84	97.5	82.52	potyvirus	Turnip mosaic virus strain UK1, complete genome.
SAMN31714768	flower	4	LL4_4F	KJ936091	9834	5930 (60.3)	60.3	55	2911.4	426.4	89.17	97.14	80.52	potyvirus	Turnip mosaic virus isolate NSW5, complete genome.
SAMN31714768	flower	4	LL4_4F	AB701737	9798	5839 (59.6)	59.6	49	2943.5	431.1	89.09	99.05	81.28	potyvirus	Turnip mosaic virus genomic RNA, nearly complete genome, isolate: PV134.
SAMN31714768	flower	4	LL4_4F	KJ936090	9834	5746 (58.4)	58.4	54	2951.9	432.3	89.23	98.1	81.4	potyvirus	Turnip mosaic virus isolate NSW4, complete genome.
SAMN31714768	flower	4	LL4_4F	KJ936087	9834	5708 (58)	58	47	2971.7	435.2	88.97	99.05	79.5	potyvirus	Turnip mosaic virus isolate NSW1, complete genome.
SAMN31714768	flower	4	LL4_4F	AB093611	9798	5458 (55.7)	55.7	40	2953.1	432.5	88.83	97.5	79.22	potyvirus	Turnip mosaic virus gene for polyprotein, complete cds, isolate:BZ1.
SAMN31714768	flower	4	LL4_4F	AB362512	9798	4332 (44.2)	44.2	50	2607.1	381.8	89.92	96.43	82.23	potyvirus	Turnip mosaic virus genomic RNA, nearly complete genome, isolate: TUR1.
SAMN31714768	flower	4	LL4_4F	AB252112	9798	4268 (43.6)	43.6	48	2532.2	370.9	89.87	97.14	80	potyvirus	Turnip mosaic virus gene for polyprotein, complete cds, isolate: FRD1.
SAMN31714768	flower	4	LL4_4F	AB252133	9798	4254 (43.4)	43.4	44	2509.3	367.5	89.71	97.5	80.2	potyvirus	Turnip mosaic virus gene for polyprotein, complete cds, isolate: NLD1.
SAMN31714768	flower	4	LL4_4F	AB701739	9798	4229 (43.2)	43.2	56	2588.9	379.1	90.8	99.05	78.73	potyvirus	Turnip mosaic virus genomic RNA, nearly complete genome, isolate: USA4.
SAMN31714768	flower	4	LL4_4F	AY227024	9844	4028 (40.9)	40.9	50	2431.6	356.1	90.01	98.21	84.17	potyvirus	Turnip mosaic virus isolate CDN 1, complete genome.
SAMN31714768	flower	4	LL4_4F	EF374098	9834	3975 (40.4)	40.4	56	2445.1	358.1	91.67	98.1	86.5	potyvirus	Turnip mosaic virus isolate CAR39 from Poland, complete genome.
SAMN31714768	flower	4	LL4_4F	KC119184	9833	3963 (40.3)	40.3	41	3087.6	452.2	89.13	98.21	79.23	potyvirus	Turnip mosaic virus strain BJ-R01, complete genome.
SAMN31714768	flower	4	LL4_4F	AB093604	9798	3865 (39.4)	39.4	50	2415.5	353.7	90.99	97.67	84.17	potyvirus	Turnip mosaic virus gene for polyprotein, complete cds, isolate:PV376-Br.
SAMN31714768	flower	4	LL4_4F	AB747293	9798	3865 (39.4)	39.4	46	2395	350.8	89.52	98.1	84.66	potyvirus	Turnip mosaic virus RNA, complete cds, isolate: VIET80.
SAMN31714768	flower	4	LL4_4F	AB989636	9798	3779 (38.6)	38.6	43	2479.9	363.2	89.97	98.1	84.92	potyvirus	Turnip mosaic virus genomic RNA, nearly complete genome, isolate: AUST19.
SAMN31714768	flower	4	LL4_4F	AB093616	9798	3741 (38.2)	38.2	44	2455	359.5	89.65	99.05	83.97	potyvirus	Turnip mosaic virus gene for polyprotein, complete cds, isolate:NDJ.
SAMN31714768	flower	4	LL4_4F	AB252102	9798	3739 (38.2)	38.2	43	2468	361.4	89.79	99.05	83.97	potyvirus	Turnip mosaic virus gene for polyprotein, complete cds, isolate: AT181J.
SAMN31714768	flower	4	LL4_4F	AB252095	9798	3651 (37.3)	37.3	42	2449.1	358.7	89.72	99.05	85.21	potyvirus	Turnip mosaic virus gene for polyprotein, complete cds, isolate: AD181J.
SAMN31714768	flower	4	LL4_4F	AB252135	9798	3524 (36)	36	20	3795.9	555.9	88.06	96.1	82.64	potyvirus	Turnip mosaic virus gene for polyprotein, complete cds, isolate: Rn98.
SAMN31714768	flower	4	LL4_4F	AB701697	9796	3353 (34.2)	34.2	21	4193.5	614.2	85.32	97.22	80.59	potyvirus	Turnip mosaic virus genomic RNA, nearly complete genome, isolate: ASP.
SAMN31714768	flower	4	LL4_4F	AB093618	9798	3201 (32.7)	32.7	24	3205.5	469.5	88.26	97.22	79.8	potyvirus	Turnip mosaic virus gene for polyprotein, complete cds, isolate:FD27J.
SAMN31714768	flower	4	LL4_4F	AB701742	9799	3203 (32.7)	32.7	32	2928.4	428.9	88.88	98.1	84.82	potyvirus	Turnip mosaic virus genomic RNA, nearly complete genome, isolate: GBR51.
SAMN31714768	flower	4	LL4_4F	AB252108	9798	3121 (31.9)	31.9	29	3063.5	448.7	88.9	97.14	84.24	potyvirus	Turnip mosaic virus gene for polyprotein, complete cds, isolate: DNK2.
SAMN31714768	flower	4	LL4_4F	AB093601	9798	2997 (30.6)	30.6	26	3303.7	483.8	88.51	97.22	78.94	potyvirus	Turnip mosaic virus gene for polyprotein, complete cds, isolate:Cal1.
SAMN31714768	flower	4	LL4_4F	AB701716	9798	2981 (30.4)	30.4	28	2880.1	421.8	89	96.43	84.07	potyvirus	Turnip mosaic virus genomic RNA, nearly complete genome, isolate: GBR57.
SAMN31714768	flower	4	LL4_4F	AB267318	1527	456 (29.9)	29.9	7	2366.2	346.5	90.98	93.94	90.16	potyvirus	Turnip mosaic virus gene for polyprotein, partial cds, isolate: NID047J.
SAMN31714768	flower	4	LL4_4F	EU734433	9833	2806 (28.5)	28.5	26	3227.8	472.7	89.07	97.22	81.28	potyvirus	Turnip mosaic virus isolate TANX2, complete genome.
SAMN31714768	flower	4	LL4_4F	EU734434	9833	2649 (26.9)	26.9	23	3257.3	477	88.58	97.22	81.77	potyvirus	Turnip mosaic virus isolate WFLB06, complete genome.
SAMN31714768	flower	4	LL4_4F	AB093600	9798	2592 (26.5)	26.5	28	3326.7	487.2	89.48	97.22	83.78	potyvirus	Turnip mosaic virus gene for polyprotein, complete cds, isolate:ITA7.
SAMN31714768	flower	4	LL4_4F	AB701740	9798	2497 (25.5)	25.5	19	3143.7	460.4	88.65	97.22	81.15	potyvirus	Turnip mosaic virus genomic RNA, nearly complete genome, isolate: USA5.
SAMN31714768	flower	4	LL4_4F	AB252115	9798	2483 (25.3)	25.3	22	3130.8	458.5	89.13	95.7	84.71	potyvirus	Turnip mosaic virus gene for polyprotein, complete cds, isolate: GFD462J.
SAMN31714768	flower	4	LL4_4F	AB093603	9798	2442 (24.9)	24.9	22	3091.7	452.8	89.19	97.22	84.34	potyvirus	Turnip mosaic virus gene for polyprotein, complete cds, isolate:PV0104.
SAMN31714768	flower	4	LL4_4F	AB252132	9798	2291 (23.4)	23.4	20	3091.3	452.7	89.56	97.22	84.63	potyvirus	Turnip mosaic virus gene for polyprotein, complete cds, isolate: NID119J.
SAMN31714768	flower	4	LL4_4F	AB701698	9797	2257 (23)	23	19	3334.9	488.4	88.99	94.92	79.29	potyvirus	Turnip mosaic virus genomic RNA, nearly complete genome, isolate: BEL1.
SAMN31714768	flower	4	LL4_4F	DQ648591	9834	2088 (21.2)	21.2	27	2975	435.7	88.41	97.14	84.19	potyvirus	Turnip mosaic virus isolate CAR37A, complete genome.
SAMN31714768	flower	4	LL4_4F	AB362513	9798	1983 (20.2)	20.2	23	3065.2	448.9	87.07	97.22	78.84	potyvirus	Turnip mosaic virus genomic RNA, nearly complete genome, isolate: TUR9.
SAMN31714768	flower	4	LL4_4F	AB701729	9798	1556 (15.9)	15.9	18	2916	427.1	88.77	96.19	85.29	potyvirus	Turnip mosaic virus genomic RNA, nearly complete genome, isolate: PRT1.
SAMN31714768	flower	4	LL4_4F	AB701725	9798	1428 (14.6)	14.6	14	3682.2	539.3	88.1	97.22	83.93	potyvirus	Turnip mosaic virus genomic RNA, nearly complete genome, isolate: ITA8.
SAMN31714769	flower	5	LL5_5F	AB188947	1527	237 (15.5)	15.5	3	6	0.9	99.58	100	99.14	potyvirus	Turnip mosaic virus gene for polyprotein, partial cds, isolate: GRC32.
SAMN31714770	leaf	1	LL6-1L	KJ936091	9834	6561 (66.7)	66.7	9	3319.5	536.8	88.41	95.24	81.46	potyvirus	Turnip mosaic virus isolate NSW5, complete genome.
SAMN31714770	leaf	1	LL6-1L	AB701737	9798	6343 (64.7)	64.7	9	3327	538	88.71	95.38	82.22	potyvirus	Turnip mosaic virus genomic RNA, nearly complete genome, isolate: PV134.
SAMN31714770	leaf	1	LL6-1L	AB093598	9797	6048 (61.7)	61.7	12	3485.3	563.6	88.23	93.56	80.45	potyvirus	Turnip mosaic virus gene for polyprotein, complete cds, isolate:Al.
SAMN31714770	leaf	1	LL6-1L	AB701720	9798	6000 (61.2)	61.2	12	3421.1	553.3	88.72	94.97	83.33	potyvirus	Turnip mosaic virus genomic RNA, nearly complete genome, isolate: ITA1A.
SAMN31714770	leaf	1	LL6-1L	AB701705	9798	5831 (59.5)	59.5	11	3373	545.5	89.23	96.72	83.07	potyvirus	Turnip mosaic virus genomic RNA, nearly complete genome, isolate: Eru1D.
SAMN31714770	leaf	1	LL6-1L	AB093611	9798	4824 (49.2)	49.2	6	3399.6	549.8	87.7	95	81.29	potyvirus	Turnip mosaic virus gene for polyprotein, complete cds, isolate:BZ1.
SAMN31714770	leaf	1	LL6-1L	KF595121	9834	4741 (48.2)	48.2	7	2995.7	484.5	90.2	95	81.43	potyvirus	Turnip mosaic virus isolate CRO184A, complete genome.
SAMN31714770	leaf	1	LL6-1L	KJ936093	9834	4027 (40.9)	40.9	9	3569.1	577.2	86.31	93.65	81.06	potyvirus	Turnip mosaic virus isolate WA-Ap, complete genome.
SAMN31714770	leaf	1	LL6-1L	AB252102	9798	3993 (40.8)	40.8	5	3190.9	516	88.48	92.86	82.02	potyvirus	Turnip mosaic virus gene for polyprotein, complete cds, isolate: AT181J.
SAMN31714770	leaf	1	LL6-1L	AB989657	9796	3186 (32.5)	32.5	9	3808.7	615.9	85.11	94.89	79.56	potyvirus	Turnip mosaic virus genomic RNA, nearly complete genome, isolate: NZ403.
SAMN31714770	leaf	1	LL6-1L	AB093596	9797	2928 (29.9)	29.9	8	3828.7	619.2	84.78	93.69	81.09	potyvirus	Turnip mosaic virus gene for polyprotein, complete cds, isolate:St48.
SAMN31714770	leaf	1	LL6-1L	AB188900	1086	263 (24.2)	24.2	3	2316.4	374.6	92.02	94.34	91.41	potyvirus	Turnip mosaic virus gene for polyprotein, partial cds, isolate: GRC45.
SAMN31714770	leaf	1	LL6-1L	AB701740	9798	2033 (20.7)	20.7	7	3074.4	497.2	87.26	93.02	81.35	potyvirus	Turnip mosaic virus genomic RNA, nearly complete genome, isolate: USA5.
SAMN31714770	leaf	1	LL6-1L	AB252108	9798	1989 (20.3)	20.3	6	3068.8	496.3	87.92	93.18	82.78	potyvirus	Turnip mosaic virus gene for polyprotein, complete cds, isolate: DNK2.
SAMN31714770	leaf	1	LL6-1L	AB188865	1086	155 (14.3)	14.3	2	3321.6	537.2	86.71	90	85.19	potyvirus	Turnip mosaic virus gene for polyprotein, partial cds, isolate: CZE10.
SAMN31714770	leaf	1	LL6-1L	AB093618	9798	1357 (13.8)	13.8	3	3864	624.9	81.1	91.49	79.15	potyvirus	Turnip mosaic virus gene for polyprotein, complete cds, isolate:FD27J.
SAMN31714771	leaf	2	LL7-2L	AB093599	9798	8742 (89.2)	89.2	12	5981.2	581	87.03	96.46	81.33	potyvirus	Turnip mosaic virus gene for polyprotein, complete cds, isolate:A64.
SAMN31714771	leaf	2	LL7-2L	AB093598	9797	8729 (89.1)	89.1	12	5983.2	581.2	86.56	96.46	80.12	potyvirus	Turnip mosaic virus gene for polyprotein, complete cds, isolate:Al.
SAMN31714771	leaf	2	LL7-2L	AB701696	9795	8288 (84.6)	84.6	9	5877.6	571	85.82	93.95	82.1	potyvirus	Turnip mosaic virus genomic RNA, nearly complete genome, isolate: GK1.
SAMN31714771	leaf	2	LL7-2L	AB440238	9797	7315 (74.7)	74.7	9	5832.8	566.6	85.76	92.79	81.32	potyvirus	Turnip mosaic virus genomic RNA, nearly complete genome, isolate: IRN TRa6.
SAMN31714771	leaf	2	LL7-2L	AB093602	9798	6708 (68.5)	68.5	7	5764.2	560	87.96	97.3	85.97	potyvirus	Turnip mosaic virus gene for polyprotein, complete cds, isolate:IS1.
SAMN31714771	leaf	2	LL7-2L	AB701721	9798	6587 (67.2)	67.2	9	5854.5	568.7	85.32	92.86	80.09	potyvirus	Turnip mosaic virus genomic RNA, nearly complete genome, isolate: ITA2.
SAMN31714771	leaf	2	LL7-2L	AB188896	1086	482 (44.4)	44.4	2	6574.8	638.7	82.42	87.27	81.87	potyvirus	Turnip mosaic virus gene for polyprotein, partial cds, isolate:GRC41.
SAMN31714771	leaf	2	LL7-2L	KJ936091	9834	4157 (42.3)	42.3	10	5792.2	562.7	86.29	96.36	80.67	potyvirus	Turnip mosaic virus isolate NSW5, complete genome.
SAMN31714771	leaf	2	LL7-2L	AB362512	9798	2285 (23.3)	23.3	5	5346.2	519.4	86.52	94.55	82.02	potyvirus	Turnip mosaic virus genomic RNA, nearly complete genome, isolate: TUR1.
SAMN31714771	leaf	2	LL7-2L	AB747293	9798	1893 (19.3)	19.3	7	4720.1	458.5	88.32	94.55	87.18	potyvirus	Turnip mosaic virus RNA, complete cds, isolate: VIET80.
SAMN31714772	leaf	3	LL8-3L	AB093599	9798	8847 (90.3)	90.3	14	3481.3	575.5	86.61	97.56	82.04	potyvirus	Turnip mosaic virus gene for polyprotein, complete cds, isolate:A64.
SAMN31714772	leaf	3	LL8-3L	AB093598	9797	8692 (88.7)	88.7	12	3515.8	581.2	86.07	95.35	82.3	potyvirus	Turnip mosaic virus gene for polyprotein, complete cds, isolate:Al.
SAMN31714772	leaf	3	LL8-3L	AB701716	9798	7346 (75)	75	10	3484.7	576	86.01	96.26	79.53	potyvirus	Turnip mosaic virus genomic RNA, nearly complete genome, isolate: GBR57.
SAMN31714772	leaf	3	LL8-3L	EF374098	9834	7283 (74.1)	74.1	11	3393.9	561	88.93	99.07	79.58	potyvirus	Turnip mosaic virus isolate CAR39 from Poland, complete genome.
SAMN31714772	leaf	3	LL8-3L	AB701734	9798	5274 (53.8)	53.8	8	3828.5	632.8	84.25	89.52	78.26	potyvirus	Turnip mosaic virus genomic RNA, nearly complete genome, isolate: TIGA.
SAMN31714772	leaf	3	LL8-3L	KJ936093	9834	4704 (47.8)	47.8	10	3681.9	608.6	86.17	100	82.34	potyvirus	Turnip mosaic virus isolate WA-Ap, complete genome.
SAMN31714773	leaf	4	LL9-4L	AB093599	9798	7464 (76.2)	76.2	20	663.7	779	88.03	94.47	80.04	potyvirus	Turnip mosaic virus gene for polyprotein, complete cds, isolate:A64.
SAMN31714773	leaf	4	LL9-4L	AB701705	9798	7397 (75.5)	75.5	17	704.3	826.7	88.32	97.56	81.53	potyvirus	Turnip mosaic virus genomic RNA, nearly complete genome, isolate: Eru1D.
SAMN31714773	leaf	4	LL9-4L	AB188917	1527	1136 (74.4)	74.4	3	590.5	693.1	96.11	96.71	91.43	potyvirus	Turnip mosaic virus gene for polyprotein, partial cds, isolate: CZE10.
SAMN31714773	leaf	4	LL9-4L	AB093598	9797	7130 (72.8)	72.8	18	722	847.5	87.62	95.08	81.8	potyvirus	Turnip mosaic virus gene for polyprotein, complete cds, isolate:Al.
SAMN31714773	leaf	4	LL9-4L	AB989657	9796	6233 (63.6)	63.6	16	723.1	848.7	85.04	93.75	80.12	potyvirus	Turnip mosaic virus genomic RNA, nearly complete genome, isolate: NZ403.
SAMN31714773	leaf	4	LL9-4L	AB093602	9798	6090 (62.2)	62.2	18	609.5	715.3	88.37	94.55	81.55	potyvirus	Turnip mosaic virus gene for polyprotein, complete cds, isolate:IS1.
SAMN31714773	leaf	4	LL9-4L	AB701695	9794	5766 (58.9)	58.9	14	754.9	886.1	84.72	96.08	80.51	potyvirus	Turnip mosaic virus genomic RNA, nearly complete genome, isolate: DEU7.
SAMN31714773	leaf	4	LL9-4L	AB701696	9795	5723 (58.4)	58.4	15	731	857.9	86.86	95.24	80.99	potyvirus	Turnip mosaic virus genomic RNA, nearly complete genome, isolate: GK1.
SAMN31714773	leaf	4	LL9-4L	HM544042	9760	5663 (58)	58	11	765.5	898.5	86.05	93.75	80.37	potyvirus	Turnip mosaic virus isolate BRS1 polyprotein gene, complete cds.
SAMN31714773	leaf	4	LL9-4L	AB989634	9798	5646 (57.6)	57.6	12	752	882.7	86.45	94.12	82.31	potyvirus	Turnip mosaic virus genomic RNA, nearly complete genome, isolate: AUST10.
SAMN31714773	leaf	4	LL9-4L	KJ936093	9834	5492 (55.8)	55.8	16	751.5	882	85.06	97.5	80.51	potyvirus	Turnip mosaic virus isolate WA-Ap, complete genome.
SAMN31714773	leaf	4	LL9-4L	AB701723	9798	4924 (50.3)	50.3	17	594.9	698.2	86.88	95.95	82.59	potyvirus	Turnip mosaic virus genomic RNA, nearly complete genome, isolate: ITA5.
SAMN31714773	leaf	4	LL9-4L	KJ936091	9834	4849 (49.3)	49.3	19	572	671.3	86.18	100	81.38	potyvirus	Turnip mosaic virus isolate NSW5, complete genome.
SAMN31714773	leaf	4	LL9-4L	KJ936087	9834	4659 (47.4)	47.4	20	554.3	650.6	86.33	95.45	80.97	potyvirus	Turnip mosaic virus isolate NSW1, complete genome.
SAMN31714773	leaf	4	LL9-4L	AB701737	9798	4643 (47.4)	47.4	18	559.9	657.1	86.42	97.73	81.29	potyvirus	Turnip mosaic virus genomic RNA, nearly complete genome, isolate: PV134.
SAMN31714773	leaf	4	LL9-4L	AB701739	9798	3877 (39.6)	39.6	29	412.5	484.2	88.14	100	80.41	potyvirus	Turnip mosaic virus genomic RNA, nearly complete genome, isolate: USA4.
SAMN31714773	leaf	4	LL9-4L	AB701697	9796	3058 (31.2)	31.2	12	671.2	787.7	83.86	98.55	80.53	potyvirus	Turnip mosaic virus genomic RNA, nearly complete genome, isolate: ASP.
SAMN31714773	leaf	4	LL9-4L	AB701707	9798	3016 (30.8)	30.8	11	758	889.6	85.8	96.08	83.72	potyvirus	Turnip mosaic virus genomic RNA, nearly complete genome, isolate: ESP2.
SAMN31714773	leaf	4	LL9-4L	AB093611	9798	2479 (25.3)	25.3	16	385	451.9	89.92	97.96	85.4	potyvirus	Turnip mosaic virus gene for polyprotein, complete cds, isolate:BZ1.
SAMN31714773	leaf	4	LL9-4L	AB701698	9797	1506 (15.4)	15.4	9	899.5	1055.8	83.2	98.18	78.41	potyvirus	Turnip mosaic virus genomic RNA, nearly complete genome, isolate: BEL1.
SAMN31714773	leaf	4	LL9-4L	KC119184	9833	1090 (11.1)	11.1	11	469.7	551.3	87.66	97.73	83.44	potyvirus	Turnip mosaic virus strain BJ-R01, complete genome.
SAMN31714773	leaf	4	LL9-4L	DQ648591	9834	1089 (11.1)	11.1	10	252.6	296.5	88.06	95.92	83.33	potyvirus	Turnip mosaic virus isolate CAR37A, complete genome
SAMN31714774	leaf	5	LL10-5L	AB188917	1527	231 (15.1)	15.1	5	2.5	58.9	99.57	100	97.73	potyvirus	Turnip mosaic virus gene for polyprotein, partial cds, isolate: CZE10.
